# Supplementary material for: Phylogenetic Variation of Tri1 Gene and Development of PCR–RFLP Analysis for the Identification of NX Genotypes in Fusarium graminearum Species Complex
Source: Toxins (Basel). 2023 Dec 8;15(12):692. doi: 10.3390/toxins15120692 (PMC10747927; doi:10.3390/toxins15120692)
Supplement: Supplementary file 1 [file toxins-15-00692-s001.zip]

Archive with 2 entries (2 files):
- Table S1-The sources, origins, and trichothecene types of the 103 representative Fusarium strains.xls
- Table S2-The thirty FGSC strains tested in this study.xls
