# Supplementary material for: Phylogenetic Variation of Tri1 Gene and Development of PCR–RFLP Analysis for the Identification of NX Genotypes in Fusarium graminearum Species Complex
Source: Toxins (Basel). 2023 Dec 8;15(12):692. doi: 10.3390/toxins15120692 (PMC10747927; doi:10.3390/toxins15120692)
Supplement: Supplementary file 1 [file toxins-15-00692-s001.zip › Table S1-The sources, origins, and trichothecene types of the 103 representative Fusarium strains.xls]

## Sheet: 88 FGSC strains
No	Tri1 ID	Species	Strain Code	Trichothecene Group	Trichothecene Type	Host/Source	Geographic Origin	NCBI Accession
1	KX183209	Fusarium graminearum	07-39	B	3ADON	Wheat	Europe, Norway	KX183209
2	KX183210	Fusarium graminearum	07-45	B	3ADON	Wheat	Europe, Norway	KX183210
3	KX183212	Fusarium graminearum	07-76	B	3ADON	Wheat	Europe, Norway	KX183212
4	KX183214	Fusarium graminearum	07-82	B	3ADON	Wheat	Europe, Norway	KX183214
5	KX183233	Fusarium asiaticum	26156	B	3ADON	Wheat	Asia, China	KX183233
6	KX183244	Fusarium austroamericanum	28718	B	3ADON	Corn	South America, Brazil	KX183244
7	KX183251	Fusarium austroamericanum	2903	B	3ADON	Polypore	South America, Brazil	KX183251
8	KX183253	Fusarium mesoamericanum	29148	B	3ADON	Grape ivy	North America, US	KX183253
9	KX183261	Fusarium cortaderiae	31171	B	3ADON	Barley	South America, Brazil	KX183261
10	KX183262	Fusarium cortaderiae	31185	B	3ADON	Barley BRS195	South America, Brazil	KX183262
11	KX183263	Fusarium cortaderiae	31205	B	3ADON	wheat CD105	South America, Brazil	KX183263
12	KX183265	Fusarium brasilicum	31281	B	3ADON	Oats Linhagem 469	South America, Brazil	KX183265
13	KX183267	Fusarium acaciae-mearnsii	34197	B	3ADON	Soil	Australia, Australia	KX183267
14	KX183274	Fusarium graminearum	38369	B	3ADON	Wheat	North America, US, Louisiana	KX183274
15	KX183280	Fusarium graminearum	38395	B	3ADON	Wheat	North America, US, Louisiana	KX183280
16	KX183287	Fusarium graminearum	40617	B	3ADON	Barley	North America, Canada, Québec	KX183287
17	KX183301	Fusarium ussurianum	45665	B	3ADON	Wheat	Asia, Russia	KX183301
18	KX183304	Fusarium graminearum	45673	B	3ADON	Wheat	Asia, Russia	KX183304
19	KX183305	Fusarium ussurianum	45681	B	3ADON	Wheat	Asia, Russia	KX183305
20	KX183308	Fusarium graminearum	45690	B	3ADON	Oat	Asia, Russia	KX183308
21	KX183311	Fusarium graminearum	45694	B	3ADON	Wheat	Asia, Russia	KX183311
22	KX183328	Fusarium ussurianum	45833	B	3ADON	Wheat	Asia, Russia	KX183328
23	KX183330	Fusarium graminearum	46521	B	3ADON	Wheat	Asia, Japan, Hokkaido, Hokkaido	KX183330
24	KX183338	Fusarium graminearum	46537	B	3ADON	Wheat	Asia, Japan, Hokkaido, Hokkaido	KX183338
25	KX183208	Fusarium graminearum	03-313	B	15ADON	Wheat	North America, US	KX183208
26	KX183215	Fusarium graminearum	08-10	B	15ADON	Barley	Europe, Germany	KX183215
27	KX183218	Fusarium graminearum	08-44	B	15ADON	Barley	Europe, Norway	KX183218
28	KX183237	Fusarium boothii	26916	B	15ADON	Corn	Africa, South Africa	KX183237
29	KX183239	Fusarium graminearum	28063	B	15ADON	Corn	North America, US, Michigan	KX183239
30	KX183245	Fusarium asiaticum	28720	B	15ADON	Corn	Asia, Nepal, Ghauli farm	KX183245
31	KX183250	Fusarium boothii	29020	B	15ADON	/	Africa, South Africa	KX183250
32	KX183255	Fusarium graminearum	29169 (GZ3639)	B	15ADON	Wheat	North America, US, Kansas	KX183255
33	KX183260	Fusarium graminearum	31084 (PH-1)	B	15ADON	Corn	North America, US, Michigan	KX183260
34	KX183266	Fusarium graminearum	34097	B	15ADON	Wheat	North America, US, Minnesota	KX183266
35	KX183271	Fusarium vorosii	37605	B	15ADON	Wheat	Europe, Hungary	KX183271
36	KX183272	Fusarium vorosii	38207	B	15ADON	/	Asia, Japan	KX183272
37	KX183273	Fusarium vorosii	38208	B	15ADON	/	Asia, Japan	KX183273
38	KX183279	Fusarium graminearum	38393	B	15ADON	Wheat	North America, US, Louisiana	KX183279
39	KX183297	Fusarium graminearum	45645	B	15ADON	Barley	Asia, Russia	KX183297
40	KX183299	Fusarium graminearum	45647	B	15ADON	Barley	Asia, Russia	KX183299
41	KX183300	Fusarium graminearum	45648	B	15ADON	Barley	Asia, Russia	KX183300
42	KX183303	Fusarium graminearum	45672	B	15ADON	Wheat	Asia, Russia	KX183303
43	KX183346	Fusarium aethiopicum	46710	B	15ADON	Wheat	Africa, Ethiopia	KX183346
44	KX183363	Fusarium nepalense	54220	B	15ADON	Rice	Asia, Nepal, Ghauli farm	KX183363
45	KX183364	Fusarium nepalense	54221	B	15ADON	Rice	Asia, Nepal, Ghauli farm	KX183364
46	KX183365	Fusarium nepalense	54222	B	15ADON	Rice	Asia, Nepal, Ghauli farm	KX183365
47	KX183366	Fusarium graminearum	5883	B	15ADON	Corn	North America, US, Ohio	KX183366
48	KX183228	Fusarium lunulosporum	13393	B	NIV	Citrus paradisi	Africa, South Africa	KX183228
49	KX183229	Fusarium asiaticum	13818	B	NIV	Barley	Asia, Japan	KX183229
50	KX183231	Fusarium mesoamericanum	25797	B	NIV	Banana	South America, Honduras	KX183231
51	KX183234	Fusarium acaciae-mearnsii	26752	B	NIV	Acacia mearnsii	Africa, South Africa	KX183234
52	KX183241	Fusarium meridionale	28436	B	NIV	sweet potato	Oceania, New Caledonia	KX183241
53	KX183242	Fusarium graminearum	28439	B	NIV	Fern Florida leather leaf	Europe, Netherlands, Rotterdam	KX183242
54	KX183243	Fusarium austroamericanum	28585	B	NIV	Herbaceous vine	South America, Venezuela	KX183243
55	KX183254	Fusarium graminearum	29149	B	NIV	Leather leaf fern	Europe, Netherlands	KX183254
56	KX183256	Fusarium cortaderiae	29297	B	NIV	Toetoe	Oceania, New Zealand	KX183256
57	KX183264	Fusarium brasilicum	31238	B	NIV	Barley	South America, Brazil	KX183264
58	KX183268	Fusarium acaciae-mearnsii	34207	B	NIV	Soil	Australia, Australia	KX183268
59	KX183270	Fusarium gerlachii	36905	B	NIV	Wheat	North America, US, Minnesota	KX183270
60	KX183275	Fusarium graminearum	38371	B	NIV	Wheat	North America, US, Louisiana	KX183275
61	KX183276	Fusarium gerlachii	38380	B	NIV	/	/	KX183276
62	KX183278	Fusarium graminearum	38383	B	NIV	Wheat	North America, US, Louisiana	KX183278
63	KX183281	Fusarium gerlachii	38405	B	NIV	/	/	KX183281
64	KX183361	Fusarium louisianense	54196	B	NIV	Wheat	North America, US, Louisiana	KX183361
65	KX183362	Fusarium louisianense	54197	B	NIV	Wheat	North America, US, Louisiana	KX183362
66	KX183282	Fusarium graminearum	40567	A	NX	Barley	North America, Canada, Québec, Norbertville	KX183282
67	KX183283	Fusarium graminearum	40593	A	NX	Barley	North America, Canada, Québec, Sainte-Brigitte-des-Saults	KX183283
68	KX183288	Fusarium graminearum	43161	A	NX	Oat	North America, Canada, Manitoba, Selkirk	KX183288
69	KX183296	Fusarium graminearum	45380	A	NX	Corn	North America, US, Connecticut, Southbury	KX183296
70	KX183383	Fusarium graminearum	66047 (00-556)	A	NX	Wheat	North America, US, Minnesota, Polk County, Climax	KX183383
71	KM999943	Fusarium graminearum	06-204 (NRRL66033)	A	NX	Wheat	North America, US, Minnesota, Yellow Medicine County, Clarkfield	KM999943
72	KX183390	Fusarium graminearum	00-597	B	15ADON	Wheat	North America, US, Minnesota	KX183390
73	KX183391	Fusarium graminearum	06-139	B	3ADON	Wheat	North America, US, Minnesota	KX183391
74	KX183398	Fusarium graminearum	06-238	B	15ADON	Wheat	North America, US, North Dakota	KX183398
75	KX183401	Fusarium graminearum	06-267	B	15ADON	Wheat	North America, US, South Dakota	KX183401
76	KX183407	Fusarium graminearum	08-2	B	15ADON	Barley	Europe, Germany	KX183407
77	KX183414	Fusarium graminearum	132	B	3ADON	Wheat	Asia, Russia	KX183414
78	KX183415	Fusarium graminearum	13MN1-6	B	15ADON	Wheat	North America, US, Minnesota	KX183415
79	KX183417	Fusarium graminearum	13ND3-13	B	15ADON	Wheat	North America, US, North Dakota	KX183417
80	KX183420	Fusarium graminearum	180	B	3ADON	Barley	Asia, Russia	KX183420
81	KX183424	Fusarium graminearum	201	B	3ADON	Barley	Asia, Russia	KX183424
82	KX183428	Fusarium graminearum	31	B	15ADON	Wheat	Asia, Russia, Kamen-Ribolov, Far East	KX183428
83	KX183440	Fusarium graminearum	45628	B	15ADON	Wheat	Asia, Russia	KX183440
84	KX183509	Fusarium graminearum	F-96	B	15ADON	Wheat	South America, Uruguay, Conchilas-Colonia	KX183509
85	KX183512	Fusarium graminearum	34302	B	15ADON	Corn	Africa, South Africa	KX183512
86	KX183520	Fusarium graminearum	39247	B	NIV	Wheat	North America, US, Louisiana	KX183520
87	KX183538	Fusarium graminearum	45668	B	15ADON	Oat	Asia, Russia, Khabarovsk, Far East	KX183538
88	KX183553	Fusarium graminearum	46986	B	15ADON	Corn	Asia, China, Henan	KX183553

## Sheet: 5 Type B strains from non-FGSC
No	Tri1 ID	Species	Strain Code	Trichothecene Group	Trichothecene Type	Host/Source	Geographic Origin	NCBI Accession
1	KX183230	Fusarium culmorum	25475	B	3ADON	Barley	Europe, Denmark	KX183230
2	KX183232	Fusarium cerealis	25805	B	NIV	Soil	South America, Columbia	KX183232
3	KX183238	Fusarium pseudograminearum	28062	B	3ADON	Barley	Australia, Australia, Darling Downs	KX183238
4	KX183257	Fusarium dactylidis	29298	B	NIV	Cocksfoot	Oceania, New Zealand	KX183257
5	KX183269	Fusarium sp.	34461	B	3ADON	Soil	Africa, South Africa	KX183269

## Sheet: 10 T-2 producers
No	Tri1 ID	Species	Strain Code	Trichothecene Group	Trichothecene Type	Host/Source	Geographic Origin	NCBI Accession
1	NRRL53439	Fusarium langsethiae	NRRL53439	A	T-2	Oat	Russia, Northwest, Vologda	HQ594543
2	NRRL53434	Fusarium sporotrichioides	NRRL53434	A	T-2	Oat	Russia, Far East	HQ594542
3	NRRL53427	Fusarium sibiricum	NRRL53427	A	T-2	Barley	Siberia, Irkutsk	HQ594541
4	NRRL29978	Fusarium sporotrichioides	NRRL29978	A	T-2	/	Former Yugoslavia	HQ594537
5	NRRL29977	Fusarium sporotrichioides	NRRL29977	A	T-2	/	Former Yugoslavia	HQ594536
6	NRRL26924	Fusarium sporotrichioides	NRRL26924	A	T-2	Barley	Denmark	HQ594535
7	NRRL3299	Fusarium sporotrichioides	NRRL3299	A	T-2	Corn	France	AY040587
8	FRC-R-09335	Fusarium armeniacum	FRC-R-09335	A	T-2	/	USA	GQ915524
9	Fl201059	Fusarium langsethiae	Fl201059	A	T-2	Oat	Norway, Bruvoll, Nord-Odal	JXCE01000207
10	FRC-R-07843	Fusarium sambucinum	FRC-R-07843	A	T-2	/	USA	GQ915521
