# Supplementary material for: Phylogenetic Variation of Tri1 Gene and Development of PCR–RFLP Analysis for the Identification of NX Genotypes in Fusarium graminearum Species Complex
Source: Toxins (Basel). 2023 Dec 8;15(12):692. doi: 10.3390/toxins15120692 (PMC10747927; doi:10.3390/toxins15120692)
Supplement: Supplementary file 1 [file toxins-15-00692-s001.zip › Table S2-The thirty FGSC strains tested in this study.xls]

## Sheet: FGSC strains
No	Strain code	Species	Trichothecene Group	Trichothecene Type	Host/Source	Geographic Origin
1	2002	Fusarium asiaticum	B	NIV	Wheat	China
2	2012	Fusarium asiaticum	B	NIV	Wheat	China
3	3002	Fusarium graminearum	B	15ADON	Wheat	China
4	4020	Fusarium graminearum	B	15ADON	Wheat	China
5	5035	Fusarium asiaticum	B	15ADON	Wheat	China
6	5039	Fusarium asiaticum	B	3ADON	Wheat	China
7	5119	Fusarium graminearum	B	15ADON	Wheat	China
8	7105	Fusarium asiaticum	B	3ADON	Wheat	China
9	7071	Fusarium asiaticum	B	NIV	Wheat	China
10	7089	Fusarium asiaticum	B	3ADON	Wheat	China
11	11027	Fusarium graminearum	B	15ADON	Wheat	China
12	12002	Fusarium asiaticum	B	NIV	Wheat	China
13	12003	Fusarium asiaticum	B	NIV	Wheat	China
14	F1	Fusarium graminearum	B	15ADON	Wheat	France
15	F2	Fusarium graminearum	B	15ADON	Wheat	France
16	F4	Fusarium graminearum	B	15ADON	Wheat	France
17	D5	Fusarium graminearum	B	15ADON	Wheat	Germany
18	G1	Fusarium graminearum	B	15ADON	Wheat	Germany
19	G2	Fusarium graminearum	B	15ADON	Wheat	Germany
20	I1	Fusarium graminearum	B	15ADON	Wheat	Italy
21	U1	Fusarium graminearum	B	15ADON	Wheat	UK
22	U4	Fusarium graminearum	B	15ADON	Wheat	UK
23	U5	Fusarium graminearum	B	15ADON	Wheat	UK
24	A1	Fusarium graminearum	B	15ADON	Wheat	USA
25	A2	Fusarium graminearum	B	15ADON	Wheat	USA
26	A3	Fusarium graminearum	B	15ADON	Wheat	USA
27	A4	Fusarium graminearum	B	15ADON	Wheat	USA
28	PH-1	Fusarium graminearum	B	15ADON	Maize	USA
29	02-264	Fusarium graminearum	A	NX	non-agricultural grass	USA
30	00-556	Fusarium graminearum	A	NX	Wheat	USA
